# Supplementary material for: Identification of a Conserved Linear Epitope on the p54 Protein of African Swine Fever Virus
Source: Viruses. 2025 Jun 7;17(6):823. doi: 10.3390/v17060823 (PMC12197541; doi:10.3390/v17060823)
Supplement: Supplementary file 1 [file viruses-17-00823-s001.zip]

Archive with 2 entries (2 files):
- Table S1.xlsx
- viruses-3609299-supplementary.pdf
