# Supplementary material for: Identification of a Conserved Linear Epitope on the p54 Protein of African Swine Fever Virus
Source: Viruses. 2025 Jun 7;17(6):823. doi: 10.3390/v17060823 (PMC12197541; doi:10.3390/v17060823)
Supplement: Supplementary file 1 [file viruses-17-00823-s001.zip › Table S1.xlsx]

## Sheet: Sheet1
p54 protein sequence expressed in E. coli	ATGTCTAGTCGTAAAAAGAAAGCAGCAGCAATTGAAGAAGAAGATATTCAGTTTATCAACCCATATCAGGATCAGCAGTGGGTGGAAGTTACCCCGCAGCCGGGTACAAGCAAACCTGCAGGTGCAACAACCGCAAGCGTAGGTAAACCGGTGACAGGTCGTCCGGCAACCAACCGTCCGGCCACAAATAAACCGGTGACCGATAATCCAGTTACAGATCGTCTGGTGATGGCCACAGGTGGTCCTGCAGCAGCACCGGCAGCAGCAAGCGCACCGGCACATCCGGCAGAACCTTATACCACCGTGACCACCCAGAATACCGCATCACAGACCATGAGCGCCATTGAAAATCTGCGTCAGCGTAACACCTATACCCATAAAGATCTGGAAAATAGCCTG
